# Supplementary material for: RILPL2 suppresses metabolic reprogramming and progression of cervical cancer by attenuating LDHA protein stability and inhibiting H3K18 lactylation
Source: Cell Death Dis. 2026 May 4;17(1):590. doi: 10.1038/s41419-026-08808-9 (PMC13284358; doi:10.1038/s41419-026-08808-9)
Supplement: Supplementary file 2 — Supplementary Tables [file 41419_2026_8808_MOESM2_ESM.xlsx]

## Sheet: Table S1
Table S1. Clinicopathological data for CC tissue microarray (HUteS120Su01)
Patient ID	Gender	Age	Histological Type	Tumor Grade	Clinical Stage
J03A1903	Female	39	Squamous cell carcinoma	Grade I	Stage I
J03A1843	Female	40	Squamous cell carcinoma	Grade I	Stage I
J03A1876	Female	41	Adenosquamous carcinoma	Grade I	Stage I
J03A1901	Female	42	Squamous cell carcinoma	Grade I	Stage I
J03A1924	Female	30	Squamous cell carcinoma	Grade I	Stage I
J03A1936	Female	42	Squamous cell carcinoma	Grade I	Stage I
J03A1849	Female	36	Squamous cell carcinoma	Grade I	Stage I
J03A1881	Female	41	Squamous cell carcinoma	Grade I	Stage I
J03A1870	Female	38	Squamous cell carcinoma	Grade I	Stage I
J03A1841	Female	45	Squamous cell carcinoma	Grade I	Stage I
J03A1869	Female	36	Squamous cell carcinoma	Grade I	Stage I
J03A1846	Female	60	Squamous cell carcinoma	Grade I	Stage II
J03A1855	Female	51	Squamous cell carcinoma	Grade II	Stage II
J03A1931	Female	48	Adenocarcinoma	Grade II	Stage II
J03A1864	Female	47	Squamous cell carcinoma	Grade II	Stage II
J03A1909	Female	53	Squamous cell carcinoma	Grade II	Stage II
J03A1898	Female	56	Squamous cell carcinoma	Grade II	Stage II
J03A1899	Female	62	Squamous cell carcinoma	Grade II	Stage II
J03A1851	Female	67	Squamous cell carcinoma	Grade II	Stage II
J03A1852	Female	53	Squamous cell carcinoma	Grade II	Stage II
J03A1863	Female	44	Squamous cell carcinoma	Grade II	Stage II
J03A1926	Female	57	Squamous cell carcinoma	Grade II	Stage II
J03A1955	Female	47	Squamous cell carcinoma	Grade II	Stage II
J03A1949	Female	43	Squamous cell carcinoma	Grade II	Stage III
J03A1875	Female	47	Squamous cell carcinoma	Grade II	Stage III
J03A1842	Female	42	Squamous cell carcinoma	Grade III	Stage II
J03A1878	Female	47	Squamous cell carcinoma	Grade III	Stage II
J03A1918	Female	36	Squamous cell carcinoma	Grade III	Stage II
J03A1959	Female	41	Squamous cell carcinoma	Grade III	Stage II
J03A1845	Female	36	Squamous cell carcinoma	Grade III	Stage II
J03A1847	Female	41	Squamous cell carcinoma	Grade III	Stage II
J03A1856	Female	46	Squamous cell carcinoma	Grade III	Stage II
J03A1857	Female	42	Squamous cell carcinoma	Grade III	Stage II
J03A1874	Female	56	Squamous cell carcinoma	Grade III	Stage II
J03A1885	Female	39	Squamous cell carcinoma	Grade III	Stage II
J03A1887	Female	39	Squamous cell carcinoma	Grade III	Stage II
J03A1889	Female	39	Squamous cell carcinoma	Grade III	Stage II
J03A1890	Female	46	Squamous cell carcinoma	Grade III	Stage II
J03A1906	Female	56	Squamous cell carcinoma	Grade III	Stage II
J03A1914	Female	44	Squamous cell carcinoma	Grade III	Stage II
J03A1917	Female	42	Squamous cell carcinoma	Grade III	Stage II
J03A1919	Female	46	Squamous cell carcinoma	Grade III	Stage II
J03A1923	Female	46	Adenosquamous carcinoma	Grade III	Stage II
J03A1925	Female	37	Squamous cell carcinoma	Grade III	Stage II
J03A1928	Female	42	Squamous cell carcinoma	Grade III	Stage II
J03A1939	Female	52	Squamous cell carcinoma	Grade III	Stage II
J03A1941	Female	47	Squamous cell carcinoma	Grade III	Stage II
J03A1943	Female	45	Squamous cell carcinoma	Grade III	Stage II
J03A1950	Female	52	Squamous cell carcinoma	Grade III	Stage II
J03A1948	Female	39	Squamous cell carcinoma	Grade III	Stage II
J03A1952	Female	47	Squamous cell carcinoma	Grade III	Stage II
J03A1956	Female	43	Squamous cell carcinoma	Grade III	Stage II
J03A1960	Female	45	Squamous cell carcinoma	Grade III	Stage II
J03A1963	Female	44	Adenosquamous carcinoma	Grade III	Stage II
J03A1927	Female	43	Squamous cell carcinoma	Grade III	Stage III
J03A1888	Female	48	Adenocarcinoma	Grade III	Stage III
J03A1894	Female	39	Squamous cell carcinoma	Grade III	Stage III
J03A1897	Female	41	Adenosquamous carcinoma	Grade III	Stage III
J03A1904	Female	48	Squamous cell carcinoma	Grade III	Stage III
J03A1905	Female	40	Squamous cell carcinoma	Grade III	Stage III
J03A1907	Female	52	Squamous cell carcinoma	Grade III	Stage III
J03A1915	Female	43	Squamous cell carcinoma	Grade III	Stage III
J03A1930	Female	39	Squamous cell carcinoma	Grade III	Stage III
J03A1965	Female	43	Squamous cell carcinoma	Grade III	Stage III
J03A1968	Female	47	Squamous cell carcinoma	Grade III	Stage III
J03A1848	Female	48	Squamous cell carcinoma	Grade III	Stage III
J03A1861	Female	41	Squamous cell carcinoma	Grade III	Stage III
J03A1865	Female	35	Squamous cell carcinoma	Grade III	Stage III
J03A1910	Female	45	Squamous cell carcinoma	Grade III	Stage III
J03A1954	Female	35	Squamous cell carcinoma	Grade III	Stage III
J03A1957	Female	36	Adenosquamous carcinoma	Grade III	Stage III
J03A1962	Female	48	Squamous cell carcinoma	Grade III	Stage III
J03A1967	Female	63	Squamous cell carcinoma	Grade III	Stage III
J03A1933	Female	45	Squamous cell carcinoma	Grade III	Stage III
J03A1862	Female	62	Squamous cell carcinoma	Grade III	Stage IV
J03A1873	Female	64	Squamous cell carcinoma	Grade III	Stage IV
J03A1891	Female	50	Squamous cell carcinoma	Grade III	Stage IV
J03A1911	Female	55	Squamous cell carcinoma	Grade III	Stage IV
J03A1920	Female	63	Squamous cell carcinoma	Grade III	Stage IV
J03A1934	Female	49	Squamous cell carcinoma	Grade III	Stage IV
J03A1938	Female	51	Squamous cell carcinoma	Grade III	Stage IV
J03A1944	Female	67	Squamous cell carcinoma	Grade III	Stage IV
J03A1868	Female	52	Squamous cell carcinoma	Grade III	Stage IV
J03A1850	Female	44	Squamous cell carcinoma	Grade III	Stage IV
J03A1854	Female	60	Squamous cell carcinoma	Grade III	Stage IV
J03A1884	Female	68	Adenocarcinoma	Grade III	Stage IV
J03A1916	Female	49	Squamous cell carcinoma	Grade III	Stage IV
J03A1922	Female	55	Squamous cell carcinoma	Grade III	Stage IV
J03A1940	Female	61	Squamous cell carcinoma	Grade III	Stage IV
J03A1961	Female	40	Squamous cell carcinoma	NA	Stage I
J03A1859	Female	35	Squamous cell carcinoma	NA	Stage I
J03A1893	Female	40	Squamous cell carcinoma	NA	Stage I
J03A1895	Female	46	Squamous cell carcinoma	NA	Stage I
J03A1935	Female	39	Squamous cell carcinoma	NA	Stage I
J03A1946	Female	43	Squamous cell carcinoma	NA	Stage I
J03A1951	Female	31	Squamous cell carcinoma	NA	Stage I
J03A1880	Female	45	Squamous cell carcinoma	NA	Stage II
J03A1853	Female	58	Squamous cell carcinoma	NA	Stage II
J03A1867	Female	46	Squamous cell carcinoma	NA	Stage II
J03A1872	Female	70	Squamous cell carcinoma	NA	Stage II
J03A1879	Female	47	Squamous cell carcinoma	NA	Stage II
J03A1882	Female	56	Squamous cell carcinoma	NA	Stage II
J03A1902	Female	56	Squamous cell carcinoma	NA	Stage II
J03A1937	Female	51	Squamous cell carcinoma	NA	Stage II
J03A1958	Female	40	Adenocarcinoma	NA	Stage III

## Sheet: Table S2
Table S2. Clinicopathological data for CC tissues and adjacent non-tumor tissues (In house cohort)
Patient ID	Gender	Age	Histological Type	Tumor Grade	Clinical Stage
S1	Female	38	Adjacent tumor tissue	NA	NA
S2	Female	54	Adjacent tumor tissue	NA	NA
S3	Female	42	Adjacent tumor tissue	NA	NA
S4	Female	46	Adjacent tumor tissue	NA	NA
S5	Female	60	Adjacent tumor tissue	NA	NA
S6	Female	43	Squamous cell carcinoma	Grade I	Stage I
S7	Female	52	Squamous cell carcinoma	Grade I	Stage I
S8	Female	36	Squamous cell carcinoma	Grade I	Stage I
S9	Female	48	Adenosquamous carcinoma	Grade I	Stage I
S10	Female	55	Squamous cell carcinoma	Grade I	Stage I
S11	Female	38	Squamous cell carcinoma	Grade I	Stage I
S12	Female	64	Squamous cell carcinoma	Grade II	Stage II
S13	Female	52	Squamous cell carcinoma	Grade II	Stage II
S14	Female	63	Squamous cell carcinoma	Grade II	Stage II
S15	Female	55	Squamous cell carcinoma	Grade II	Stage II
S16	Female	62	Squamous cell carcinoma	Grade II	Stage II
S17	Female	54	Squamous cell carcinoma	Grade II	Stage II
S18	Female	60	Squamous cell carcinoma	Grade II	Stage III
S19	Female	44	Squamous cell carcinoma	Grade III	Stage III
S20	Female	42	Squamous cell carcinoma	Grade III	Stage III
S21	Female	47	Squamous cell carcinoma	Grade III	Stage III
S22	Female	50	Squamous cell carcinoma	Grade III	Stage III
S23	Female	41	Squamous cell carcinoma	Grade III	Stage III
S24	Female	52	Squamous cell carcinoma	Grade III	Stage IV
S25	Female	46	Adenosquamous carcinoma	Grade III	Stage IV
S26	Female	59	Squamous cell carcinoma	Grade III	Stage IV
S27	Female	57	Squamous cell carcinoma	Grade III	Stage IV
S28	Female	62	Squamous cell carcinoma	Grade III	Stage IV
S29	Female	60	Squamous cell carcinoma	Grade III	Stage IV

## Sheet: Table S3
Table S3. Cell markers of five major cell types
Cell type	Cell marker
Lymphocytes	CD8A
	NKG7
	CD79A
Myeloids	CD68
	CD1C
	LYZ
Fibroblast	FAP
	DCN
	COL1A1
Endothelial cells	VWF
	PLVAP
	PECAM1
Squamous cells	EPCAM
	KRT5
	KRT17

## Sheet: Table S4
Table S4. Top 10 feature genes of five cell clusters
C0	C1	C2	C3	C4
FOS	IL1RN	MMP10	UBE2C	NDRG1
ATF3	CLDN4	ITGA5	CENPF	PTHLH
DUSP1	LY6D	COL5A2	TOP2A	EGLN3
JUNB	KRT16	MMP1	CCNB1	ENO2
FOSB	S100A7	PDPN	CDC20	P4HA1
DNAJB1	LYPD3	MT2A	CDKN3	BNIP3
CCNL1	KRT6B	VIM	CCNB2	GJB6
DUSP2	KLK10	THBS1	KPNA2	DHRS3
KLF6	KRT6C	INHBA	BIRC5	DSG2
FOSL1	S100A14	PLAU	ASPM	PGAM1

## Sheet: Table S5
Table S5 Differentially expressed genes (DEGs) by comparing cluster 3 to all other clusters (non-cluster 3)
Gene	log2 FC	pvalue
UBE2C	5.79151	2.57e-08
CENPF	5.74771	2.13e-10
TOP2A	3.93861	0.00634734
CCNB1	3.18984	8e-12
CDC20	2.85324	4.95e-08
CDKN3	2.66621	1.42e-07
CCNB2	2.55743	0.0399448
KPNA2	2.44518	4.69e-15
BIRC5	2.42259	0.0267278
ASPM	2.35275	3.4e-12
AURKB	2.21912	9.91e-14
NUSAP1	2.20298	0.000948884
TPX2	2.01933	0.000237373
DLGAP5	1.96781	3.29e-15
NUF2	1.82742	0.00146739
CENPA	1.81091	0.00017656
ANLN	1.73172	6.41e-05
MKI67	1.71313	0.00023023
HMMR	1.66186	4.34e-10
CDK1	1.52276	1.22e-06
CDCA3	1.48252	2.09e-08
PTTG1	1.43778	6.65e-05
CEP55	1.40256	3.31e-09
AQP5	1.3601	0.00209738
PLK1	1.32077	6.81e-15
MYC	1.28088	0.00360963
TUBA1C	1.2401	6.06e-12
PRC1	1.21621	2.38e-13
KIF23	1.15435	8.42e-09
DEPDC1	1.14001	3.77e-10
HMGB2	1.1137	4.13e-07
KIF2C	1.0905	1.68e-12
TROAP	1.07645	4.03e-08
ZFAND2A	1.07188	4.61e-10
CENPE	1.06392	1.14e-17
NEK2	1.03963	1.22e-13
SERTAD1	1.03926	6.94e-14
KIF20B	1.02821	9.8e-14
IER3	1.02639	3.41e-12
CKAP2	1.01863	0.000441137
SERTAD3	0.993135	4.36e-13
CCNA2	0.982497	6.52e-05
GTSE1	0.979438	1.3e-13
PBK	0.965255	8.41e-09
AURKA	0.964345	3.11e-06
F2RL1	0.958401	1.61e-13
ECT2	0.952473	1.35e-14
MAD2L1	0.942223	7.59e-14
CKS2	0.942032	2.31e-14
CDH3	0.938073	4.34e-10
RRM2	0.934882	4.01e-09
TACC3	0.928576	2.23e-07
CDCA8	0.926569	2.09e-11
NRARP	0.922962	0.0150112
UPK1B	0.909509	1.38e-10
KIF11	0.906733	3.67e-06
EIF3J	0.884313	1.43e-12
KNSTRN	0.86738	0.0104894
RHOB	0.863265	3.26e-11
KIFC1	0.850641	3.87e-12
KNL1	0.849302	6.56e-15
CYP2S1	0.84818	9.62e-13
FBL	0.847323	4.22e-05
C10orf99	0.836491	4.18e-16
NDC80	0.834056	0.00903839
SMC4	0.820272	1.05e-14
PTHLH	0.816325	1.26e-11
SPC25	0.816252	0.00160014
BUB1	0.814965	6.47e-06
SGO2	0.805178	6.63e-13
ARL6IP1	0.802406	4.35e-05
CKS1B	0.798814	3.12e-09
KIF4A	0.794508	9.37e-08
DEDD2	0.782894	1.92e-10
NCAPD2	0.779347	3.08e-07
KIF14	0.772475	3.36e-10
CA12	0.763052	9.95e-13
RYR1	0.76109	1.17e-12
UBE2S	0.751548	5.33e-12
DUSP2	0.741715	6.76e-12
C2CD4B	0.733208	6.05e-11
MT1G	0.727524	1.73e-07
FGFBP1	0.722783	0.0419833
MRPS12	0.720892	7.71e-12
KIF20A	0.719232	1.18e-08
FOXQ1	0.718676	1.36e-11
FOXM1	0.712706	4.25e-11
RACGAP1	0.712101	3.46e-11
STMN1	0.696477	0.0491666
PHF19	0.696454	3.96e-15
ARHGAP11A	0.693485	2.28e-11
CRIP1	0.693024	0.03429
UBE2T	0.692785	1.45e-08
CLDN3	0.684366	2.08e-07
HSPA6	0.677243	3.5e-07
TRA2B	0.673136	0.00028361
NMU	0.665909	1.57e-09
IGFBP2	0.664715	3.14e-14
EGR1	0.662347	1.09e-10
GPSM2	0.661954	2.45e-08
LTBP4	0.660223	2.82e-12
NCAPG	0.659903	1.66e-07
HMGB3	0.659858	2.36e-05
GPI	0.658373	3.8e-05
ID2	0.657682	3.13e-10
SGO1	0.652597	1.7e-08
MXD3	0.651965	4.09e-08
FBXO17	0.651772	5.25e-08
CKAP5	0.64782	5.31e-09
ZWINT	0.635696	0.0287096
EIF3K	0.631724	9.72e-13
HJURP	0.626439	2.5e-05
ANP32E	0.624573	1.45e-13
LGALS7	0.623802	1.6e-09
BUB1B	0.622902	1.64e-11
TTK	0.621809	3.05e-11
MZT1	0.619187	2.95e-08
SNHG9	0.616316	4e-09
ESCO2	0.615918	3.85e-08
FAM83D	0.613945	3.88e-07
DNAJB4	0.611826	1.13e-10
TUBA1B	0.610216	6.29e-12
TMPO	0.601787	1.48e-06
IQGAP3	0.598884	0.000248858
TUBB	0.595856	4.41e-07
NFKBIB	0.594581	2.94e-07
SKA2	0.589753	2.76e-06
FOSB	0.585172	0.000142183
CKAP2L	0.579579	8.22e-07
CCT2	0.576497	1.82e-06
ECH1	0.575948	5.02e-09
EID2	0.575048	0.000255015
PTMS	0.574069	2.43e-05
PRR11	0.57375	8.31e-09
PSMC4	0.572593	0.00200916
EMC9	0.572131	3.89e-11
MIS18BP1	0.569346	3.01e-06
DTYMK	0.566317	1.95e-07
PSRC1	0.565977	1.5e-11
TIMM50	0.565449	2.83e-06
HES1	0.565444	0.000496397
CENPN	0.564604	1.04e-09
H2AFX	0.559637	1.66e-09
HMGN2	0.555348	2.81e-05
SIRT2	0.546338	1.7e-11
FBXO27	0.545756	0.0393454
NR4A1	0.544493	1.83e-09
HNRNPL	0.535932	1.16e-08
PCLAF	0.533995	2.02e-06
ODC1	0.531604	2.84e-08
RGCC	0.526803	1.57e-08
DBF4	0.525033	1.79e-07
ADH7	0.522211	4.77e-06
MELK	0.521538	2.2e-08
ATP1B3	0.52133	0.00798137
LYPD3	0.520915	7.9e-07
RGS2	0.520675	6.43e-09
UGDH	0.519564	4.04e-08
H2AFV	0.518196	6.46e-09
SARS2	0.517661	4.36e-06
SOX2	0.516031	3.41e-07
RAD21	0.514785	4.83e-08
MACROD2	0.514614	2.07e-06
SELENOP	0.51191	2.93e-07
ANKRD37	0.510674	0.000266124
AL031123.1	0.50494	1.16e-05
LLPH	0.503571	0.000108428
RAD51AP1	0.502346	2.42e-10
PAF1	0.501463	7.77e-07
ID3	0.501021	6.28e-09
CIT	0.500272	9.61e-07
CNFN	-0.500742	9.86e-09
HEBP2	-0.501324	3.23e-07
TNFAIP2	-0.505947	0.000134732
BST2	-0.506371	5.88e-10
PLAT	-0.506774	0.000532566
APLP2	-0.51379	1.11e-07
OAS3	-0.514329	1.97e-05
MCM3	-0.518716	3.69e-07
ERO1A	-0.527071	1.97e-10
CAMK2N1	-0.530109	1.22e-11
MALL	-0.533383	3.32e-11
VEGFA	-0.538514	0.0404301
IL13RA1	-0.543404	0.00875311
MARCKS	-0.545261	0.000836923
AIG1	-0.54746	1.4e-05
ADAM9	-0.549943	4.36e-12
GJB2	-0.554249	5.34e-07
CFLAR	-0.563603	0.000511267
OPTN	-0.565626	3.78e-05
NAMPT	-0.566981	0.0353817
CALM3	-0.573621	1.77e-12
RALA	-0.575999	3.19e-08
ARNTL2	-0.583235	1.74e-07
LMO7	-0.592689	4.85e-09
NCCRP1	-0.597777	1.94e-06
MCM6	-0.604262	2.87e-12
CTSD	-0.604871	7.25e-08
SDCBP2	-0.606078	7.82e-09
PDIA4	-0.6109	9.61e-08
PARP9	-0.623142	0.00159822
MX1	-0.625466	3.44e-07
PHLDA1	-0.634055	0.0162547
NDRG1	-0.635991	2.31e-08
EPS8L1	-0.636711	7.64e-08
CENPF	-0.638656	3.05e-07
FLNA	-0.640307	1.76e-05
GAS6	-0.641628	0.000115627
RAB11FIP1	-0.644581	5.56e-11
CXCL2	-0.648961	9.03e-10
BASP1	-0.652576	0.000427452
AMOTL2	-0.654742	0.0127447
ADAM8	-0.662438	4.75e-12
IRF7	-0.664837	6.56e-07
TOP2A	-0.664945	2.42e-08
PPDPF	-0.666497	9.55e-10
CD24	-0.673905	2.92e-08
ADIRF	-0.674079	0.000166354
NFKBIZ	-0.6876	0.000163954
IFI44	-0.690745	6.48e-07
MUC16	-0.693769	0.00560203
RNF213	-0.69915	0.00453442
CDKN3	-0.714085	7.14e-10
TFG	-0.714693	4.23e-11
ECM1	-0.719154	3.68e-05
SULT2B1	-0.721454	2.02e-07
G6PD	-0.727023	1.12e-10
MCM5	-0.745675	0.000220304
DAPP1	-0.751071	0.00203002
XAF1	-0.753299	4.42e-08
NIBAN2	-0.755888	0.000349206
RHCG	-0.769661	2.76e-09
KRT13	-0.777279	0.0279116
SSR4	-0.782864	6.55e-09
IL1RN	-0.785515	0.000240574
GBP2	-0.794905	5.77e-11
CXCL8	-0.799896	0.000159339
KRT6B	-0.800712	1.25e-11
ZNF185	-0.801714	1.05e-12
LAMP2	-0.803928	0.00787753
H1F0	-0.809724	1.41e-05
STAT1	-0.813907	0.000178376
IGKC	-0.821424	1.01e-10
ATP6AP1	-0.836689	1.09e-11
IFITM1	-0.840388	3.15e-09
MUC20	-0.856271	2.25e-08
PI3	-0.865658	2.72e-08
GLUL	-0.869372	4.34e-05
PRSS22	-0.874791	8.34e-13
UBE2L6	-0.881243	3.18e-05
CTSS	-0.884795	2.51e-13
UBE2C	-0.904101	2.6e-06
DUSP5	-0.908754	0.0266336
MUC1	-0.922703	2.41e-07
QSOX1	-0.930542	0.00224135
MXD1	-0.945969	3.92e-12
KYNU	-0.955349	7.98e-08
LCN2	-0.959506	0.000885759
ANXA3	-0.96425	3.94e-06
BNIP3	-0.970839	7.7e-13
KLK8	-0.990695	0.00275896
TNNT1	-0.992309	1.51e-09
TRIM22	-0.999284	1.85e-08
IFIT3	-1.02767	0.000119388
GBP1	-1.03901	4.12e-13
ISG20	-1.04019	9.66e-05
CD74	-1.0584	1.47e-10
SPRR2D	-1.08695	0.0105941
BIRC3	-1.08776	1.31e-13
IGFBP3	-1.08788	8.79e-06
F3	-1.09369	3.99e-07
CYBA	-1.14528	5.6e-07
TIMP1	-1.19914	0.000425402
CTSL	-1.20205	1.95e-12
ICAM1	-1.24417	8.37e-12
CALML5	-1.26661	2.14e-05
MGST1	-1.30448	1.26e-08
WARS	-1.3544	0.00165488
S100A8	-1.35502	1.39e-08
EPSTI1	-1.39635	2.25e-14
SPRR2A	-1.42307	0.000189112
SOD2	-1.42398	2.82e-09
SPRR1B	-1.44069	1.29e-10
SERPINB4	-1.44469	1.01e-06
CST6	-1.4505	2.81e-05
C1S	-1.63471	0.00021226
IL32	-1.66717	7.69e-14
IFI44L	-1.76788	1.18e-06
HLA-DPA1	-1.80158	0.0250987
LY6E	-1.81858	5.44e-17
SERPING1	-1.84773	0.014966
S100A9	-1.89003	2.07e-14
RILPL2	-1.91739	1.08e-11
TMEM45A	-2.04898	1.25e-08
IGFBP7	-2.10723	1.11e-06
ISG15	-2.13919	1.85e-06
SPRR3	-2.1679	2.8e-13
CFB	-2.21524	1.07e-06
IFI6	-2.23431	1.66e-10
IDO1	-2.32077	1.74e-11
PDZK1IP1	-2.42559	1.7e-08
SAA1	-2.88373	0.0152394
S100A7	-4.57038	2.74e-07

## Sheet: Table S6
Table S6. Differentially expressed genes (DEGs) derived from bulk RNA-seq data of TCGA-CESC
Gene	log2 FC	pvalue
MT2A	6.59185	0.000198746
ENO1	5.06803	0.00034845
S100A10	4.35833	6.63577e-07
KRT6B	3.9061	0.00200596
LAMB3	2.80134	7.1078e-09
CXCL1	2.79739	0.000113616
LAMC2	2.59353	1.82426e-07
NDRG1	2.31829	5.20549e-05
LDHA	2.30252	2.25675e-14
PKM	2.23344	8.61873e-06
IER3	6.56488	0.000223139
SLC2A1	6.0967	0.00182102
FSCN1	5.92985	1.71767e-09
CDH3	5.54078	9.9983e-13
F3	5.3924	0.000328529
APP	5.2816	1.06023e-06
ANXA2	5.11932	4.43525e-06
CXCL8	5.08167	7.48583e-06
ITGB4	4.81971	5.9737e-06
MYH9	4.75454	3.83436e-05
COL17A1	4.62014	1.07947e-08
G0S2	3.81249	0.000759276
PLAU	3.69196	7.06511e-06
ITGA6	3.58122	3.83552e-07
B4GALT1	3.49699	0.00171135
CA2	3.36949	0.00176223
CD44	3.33971	0.00102201
TGFBI	4.23798	0.00231071
TNFRSF12A	4.08665	1.45664e-06
CD59	4.01075	2.74163e-06
PRNP	3.73858	0.00205394
CA9	3.71936	0.00103356
CAVIN1	3.63332	0.00081905
KRT16P6	3.63228	0.000379821
SERPINE1	3.4819	0.000537976
ITGA3	3.44221	6.59688e-09
SERPINB1	3.39439	0.000288382
CFL1	3.37743	2.00312e-05
SERINC2	3.3503	0.00133385
YWHAZ	3.21361	0.000528558
TNC	3.17842	0.0010917
CAV1	3.16904	0.0001447
IRF6	3.0475	0.00225749
HIF1A	2.94503	1.59375e-08
MSN	2.89153	0.000567936
SERPINH1	2.88399	3.66122e-06
TFRC	2.86504	0.000429533
ITGB1	2.80746	1.1038e-09
SLC38A2	2.7718	3.72248e-08
PTGES	2.73023	0.00105003
GANAB	2.68572	0.000241481
SLC3A2	2.6802	3.14798e-05
ST14	2.63284	0.0016354
APLP2	2.62719	2.55649e-05
PPP1R14B	2.61683	6.36724e-06
CCT6A	2.56456	0.00124123
HSPD1	2.56253	0.000740461
PYGL	2.54628	2.0724e-09
TUBB6	2.4664	3.50567e-06
RHOD	2.4585	6.4083e-05
CAP1	2.41849	0.000209852
YWHAG	2.39745	1.63387e-07
LAMA3	2.35933	4.88286e-06
FST	2.33969	0.000102052
SEMA4B	2.28542	0.00217399
DSG2	2.27344	1.59845e-08
TNS4	2.24738	0.00170865
COL4A2	2.24576	0.000266025
ACTN1	2.23584	9.21671e-09
MYC	2.19908	0.00202294
AREG	2.12878	1.57311e-09
MIF	2.08722	8.45645e-05
PTHLH	1.99791	4.15827e-05
COL4A1	1.97266	9.79455e-05
ERO1A	1.96982	2.46818e-07
FOSL1	1.94346	0.000914362
PLEC	1.9299	5.55541e-09
EFNB1	1.88752	0.00209857
PLEK2	1.83594	5.13355e-05
PKP3	1.77439	0.0006209
KPNA2	1.75071	0.000317841
RAB38	1.69722	6.767e-07
PHLDA2	1.6676	0.000624695
ANGPTL4	1.66425	0.000159332
CXCL2	1.64843	2.93703e-05
ACTR2	1.64795	4.31464e-05
PLOD1	1.63076	0.00165513
PLOD2	1.61819	8.88751e-07
SURF4	1.6156	0.000212406
P4HA1	1.61294	3.98659e-06
SULF2	1.60214	0.000767686
SLC16A1	1.59415	4.49318e-07
FLNB	1.56572	7.52796e-07
PLS3	1.5638	6.53387e-05
TFPI2	1.55589	0.000533837
ITGB6	1.53001	0.00232556
ITGA5	1.50636	1.6282e-05
PFKP	1.49319	9.71722e-06
HK2	1.4565	3.58278e-05
ARHGDIA	1.44862	0.000267159
TUBA1C	1.43101	0.000158156
NFE2L1	1.4255	0.00128139
LRRC59	1.42171	2.52037e-07
CKAP4	1.418	0.00193162
SUMF2	1.41421	0.00174413
PMEPA1	1.38839	0.000320189
ERRFI1	1.38187	0.000565919
EIF4H	1.36663	0.00066606
TMED10	1.35271	0.000324443
PPP1R14BP3	1.33851	0.00098625
LIMA1	1.31944	4.28037e-05
LAMC1	1.31644	5.36511e-08
DUSP6	1.3148	0.0002256
IL1A	1.31467	8.46251e-06
HAS3	1.31371	0.000919994
PTGFRN	1.28386	5.98006e-05
PLK2	1.27537	0.000257885
TGFB1	1.2667	1.5237e-05
RTN4	1.26267	4.57765e-07
SHC1	1.25743	0.000117901
MYO1B	1.25597	3.77928e-09
PXN	1.25544	1.88079e-10
PPP1R14C	1.23947	1.34053e-06
FSTL3	1.22549	7.00567e-06
IL36G	1.21144	0.00234401
FAM83H	1.20353	0.000216369
TNKS1BP1	1.1833	6.62881e-05
DMBT1	1.18185	0.00082406
FBLIM1	1.16638	6.15396e-06
CALU	1.16399	0.000223934
STRAP	1.16317	0.000316811
PICALM	1.13437	3.52905e-07
OSMR	1.11964	2.17101e-08
TTYH3	1.09826	0.000169166
SERPINB7	1.07934	0.00066887
F2RL1	1.07668	3.50825e-07
ACLY	1.0761	0.00193377
PHLDA1	1.0751	0.000703236
KLF6	1.05632	0.00137046
AP2B1	1.05501	0.000174424
TNFAIP1	1.05357	4.72762e-11
COLGALT1	1.05004	1.06018e-05
CD276	1.04678	3.08725e-07
SOX9	1.04392	0.00188654
MSMO1	1.03301	0.000179072
LDLR	1.01965	0.000183424
GALNT1	1.01851	0.000537518
MYOF	1.01849	0.000354006
SLC39A1	1.01515	0.000642032
MDFI	1.01443	0.000892974
PXDN	0.990662	0.000531816
LAMB1	0.989776	0.000462722
MFSD10	0.983866	9.78047e-05
SNAI2	0.978004	2.99062e-05
ANXA3	0.964578	2.22417e-06
FLII	0.958826	4.89106e-06
SOWAHC	0.941209	9.97766e-08
VEGFA	0.93609	2.12397e-05
PFKFB3	0.935334	0.000416485
ANLN	0.933491	1.74124e-07
UPP1	0.921465	0.000116723
CSNK1E	0.917601	4.36787e-05
LASP1	0.914842	0.000956337
SLC35B2	0.909881	0.000330297
RAD23B	0.903388	0.00155232
FHL2	0.8914	7.1031e-07
RAB1A	0.891189	0.00223138
BNC1	0.888979	1.03521e-05
DDX21	0.885253	2.87916e-05
TBC1D2	0.879919	0.000245605
SLC16A3	0.878228	0.00215811
MT1L	0.877206	0.00047768
TCP1	0.874845	0.00195891
DHCR7	0.872402	3.21013e-05
SLC25A1	0.870283	0.00145876
CDCP1	0.865643	0.000208597
IL1B	0.85956	4.25694e-06
KLF10	0.856846	7.82871e-06
IGF2BP2	0.853444	2.79363e-05
GOLIM4	0.848946	0.00120191
TPM3	0.848703	0.00232564
LOXL2	0.84643	7.19066e-05
ARCN1	0.842707	0.000183229
TGFBR1	0.84111	2.97606e-06
ADAM9	0.838598	7.66722e-06
PGAM1	0.819252	6.03869e-05
ITPR3	0.818545	3.15659e-05
EFNB2	0.802686	6.99492e-06
SEPTIN10	0.797038	5.34518e-09
BZW1	0.794986	5.02542e-07
NT5E	0.790965	4.3096e-05
ITPRID2	0.787883	0.000614887
TNFRSF10B	0.784603	8.49821e-06
PAICS	0.783821	0.000119699
CTNNAL1	0.783423	6.04601e-06
YKT6	0.778091	1.42417e-05
IPO7	0.751483	4.95126e-08
FKBP9	0.751404	6.38267e-07
CD109	0.748891	7.09509e-07
EXT2	0.747465	2.35401e-06
CAVIN3	0.7436	0.00152857
IQGAP1	0.742685	0.000560112
DIAPH1	0.740747	0.000212616
PTPN12	0.738292	8.17349e-10
OLR1	0.735603	0.002604
MARVELD1	0.732437	0.000343911
ATP2A2	0.722777	0.00232651
IL4R	0.720767	0.00281695
DARS1	0.719779	3.96563e-07
NID1	0.714194	0.00198417
LTBR	0.712436	0.000173536
TGFA	0.71192	3.58979e-05
FAT1	0.703514	3.4334e-06
LAMA5	0.702704	0.000934903
PIEZO1	0.697204	8.30838e-08
NME2	0.693856	0.00200361
TUBB2A	0.689011	0.00215843
IMPDH1	0.683596	8.64801e-05
CAV2	0.681941	2.74337e-06
MMP15	0.680937	8.51355e-05
RPS6KA4	0.679167	2.96541e-05
PANX1	0.675094	3.89181e-11
PON2	0.674655	0.00082499
BNIP3	0.669015	0.00011679
GALNT3	0.667042	0.000560205
ARNTL2	0.666697	4.8127e-05
SMOX	0.662213	0.00225553
VAV2	0.661125	7.56167e-07
PGM1	0.65832	2.41224e-05
LARGE2	0.653633	0.00122677
SLC20A1	0.649358	3.94795e-05
MPZL1	0.645194	9.77784e-05
NPNT	0.641513	0.00173992
CEP170B	0.640903	1.59832e-06
INF2	0.639623	0.000457011
UBAP1	0.636545	0.000197895
AJUBA	0.635353	0.000354429
MAP2K3	0.630818	0.00171831
NDFIP2	0.623469	9.87553e-05
BZW2	0.622149	0.00136993
JAG2	0.620217	6.6351e-05
MET	0.619775	6.61148e-05
LIF	0.616447	0.00175218
KPNB1	0.612662	0.00196431
CELSR1	0.610962	2.9114e-06
PROSER2	0.610445	4.16418e-05
MYO1C	0.60692	0.000715794
EIF3B	0.601538	0.00245053
TPBG	0.599096	2.7398e-07
DST	0.596947	0.000126985
CARD10	0.595655	4.94415e-08
VCL	0.594505	0.000774677
DKK3	0.59422	0.00175413
MAP4K4	0.592467	1.13077e-10
BMP1	0.588879	6.42443e-06
AHR	0.583953	0.000317158
ALDH1A3	0.577837	0.00253378
CRYBG1	0.576605	0.00119362
PTBP3	0.575714	0.000320391
MAPK6	0.57462	0.000196385
COPB1	0.572944	2.21175e-05
TMEM184B	0.565965	0.00099699
AC099850.4	0.562187	4.42722e-07
PICSAR	0.561874	3.57356e-06
FERMT1	0.558277	0.000998763
AMOTL1	0.558145	0.000194782
AMIGO2	0.556199	0.00112099
BMP2	0.55497	0.000926645
AFAP1L2	0.55155	1.52444e-05
TOR4A	0.551126	3.47639e-06
SLC38A1	0.55112	0.000315128
AHNAK2	0.54987	0.000106335
RNF26	0.540978	8.39514e-06
ULBP2	0.538034	0.00178001
FAM168B	0.537996	0.000163775
TMEM185B	0.53786	1.19677e-08
LINC00958	0.537754	7.08408e-06
SEMA3C	0.537476	0.00202004
CCDC86	0.536595	0.000100742
EIF3J	0.53075	0.000588027
NIFK	0.529224	3.11871e-05
KTN1	0.525431	4.38391e-07
ENDOD1	0.522213	0.000369944
CLCF1	0.518882	0.000332301
EIF5	0.51749	0.00116436
BCAR1	0.51681	2.97699e-07
NCLN	0.516604	0.00186566
SERPINE2	0.515937	0.000585095
CXCL3	0.513394	0.000402072
OTUD1	0.508894	0.00145871
RRS1	0.50532	0.00178961
UBE2Q2	0.504769	2.15581e-05
KIFC3	0.501367	7.8791e-06
GADD45G	-0.503251	0.00236999
AC073896.4	-0.504502	0.000465637
GABARAP	-0.5051	0.00019065
APOO	-0.508285	0.000419839
NABP2	-0.50839	2.57471e-05
ERI3	-0.50875	0.000113161
BTN3A2	-0.511188	9.67636e-06
CA11	-0.512351	0.000166637
HENMT1	-0.512766	1.27603e-06
SLAMF8	-0.51382	1.06738e-06
LAMTOR5	-0.515662	0.000608103
PIK3IP1	-0.517839	0.000393062
TSPAN33	-0.521004	1.70291e-05
CNPPD1	-0.524271	0.00157079
FGL2	-0.527923	3.80175e-06
PRADC1	-0.531627	0.000346372
VAMP2	-0.53315	0.000850956
SASH3	-0.533171	4.25527e-08
AK2	-0.533834	0.000137931
IGKV2D-40	-0.534179	0.0010222
ZNF32	-0.534853	4.10976e-05
GPSM3	-0.534956	8.14572e-05
MRPL55	-0.536753	0.00179834
SPOCK2	-0.537567	0.000998727
AC099336.2	-0.539098	0.00279586
CCL4	-0.540464	3.97883e-05
LAG3	-0.541431	3.51471e-05
EEFSEC	-0.544553	0.00160613
CENPM	-0.547827	0.000192197
ADA2	-0.553034	5.46209e-07
MTIF3	-0.556118	1.86992e-05
ABHD14B	-0.558815	0.000688647
MPC1	-0.559252	0.000212149
CLIC2	-0.561912	5.21199e-06
RBBP4	-0.568517	1.77726e-05
CD40	-0.57002	0.00104101
PTGES3P1	-0.577738	0.000176087
PTPN6	-0.581571	1.1626e-10
ALDH2	-0.584794	0.00261883
VCAM1	-0.586757	0.000135065
FERMT3	-0.587604	8.38157e-08
TCN2	-0.589107	0.00169402
LINC01871	-0.594833	1.00149e-05
ISCU	-0.597222	2.00827e-11
SNRPA	-0.59738	0.00243036
SMIM26	-0.600267	0.000753724
ECI1	-0.603809	0.00178073
RNASE6	-0.607258	6.42939e-07
XRCC1	-0.619523	1.35352e-05
HPGD	-0.622532	0.00275501
PIM2	-0.624715	0.000256245
ISOC1	-0.625113	0.000301542
HAX1	-0.627233	0.001608
PLPP1	-0.634527	0.000582318
IDH3G	-0.637965	0.000294126
ITM2A	-0.644893	3.04646e-05
PRF1	-0.652772	0.00137438
CD7	-0.652835	1.25549e-06
RAMP2	-0.658282	9.68507e-05
HADH	-0.67137	0.00140809
UBL4A	-0.672845	0.00285864
ANAPC11	-0.674699	0.00106632
SPI1	-0.676564	8.52623e-06
SCNN1B	-0.677189	0.000441633
GIMAP7	-0.679327	1.52113e-07
APOL3	-0.682892	5.65573e-08
CTSW	-0.686507	3.33313e-06
CD79A	-0.687258	9.57309e-06
TIMM17B	-0.689969	1.13791e-05
GABRE	-0.691349	0.00105483
SMDT1	-0.692528	0.000119356
ETV7	-0.703306	5.39211e-07
ARHGAP4	-0.706199	0.00032373
SELPLG	-0.707133	1.85096e-08
EXOSC5	-0.718327	0.0014685
ANKRD65	-0.720517	0.000153336
YPEL3	-0.722794	3.06232e-07
CYBB	-0.731743	3.21351e-05
CD4	-0.744328	1.04075e-06
CD8A	-0.748456	2.37584e-05
PEF1	-0.751814	0.000965531
NAA38	-0.753839	0.00164932
ATP5PO	-0.759142	0.00022053
ZNF428	-0.760845	0.000250531
RAB13	-0.763509	0.000615468
ABHD12	-0.771152	5.34412e-05
UBA7	-0.776531	2.10085e-06
GIMAP4	-0.782613	4.20064e-08
DNASE2	-0.793145	0.000985709
BMP7	-0.797291	0.00263546
USF1	-0.800597	5.80259e-06
FH	-0.806382	0.000138998
PLAC8	-0.812984	0.000519356
GMFG	-0.856681	1.87257e-08
BATF	-0.8704	3.12054e-07
ATP6AP1	-0.872747	0.00169385
HLA-DMB	-0.874621	0.000395016
SSBP3	-0.885413	2.35337e-07
CALHM6	-0.89063	1.05711e-05
HCST	-0.904013	1.30797e-07
NDRG2	-0.906681	2.60944e-06
SLC25A28	-0.911404	0.00175858
SELENOM	-0.914506	0.00230333
GZMH	-0.930915	7.51859e-06
GBP5	-0.936782	0.000667928
ITGB2	-0.937732	4.40428e-06
IDH3B	-0.94229	1.89264e-05
TNFRSF1B	-0.948543	4.02919e-07
LGALS9	-0.949489	1.68491e-06
DGCR6L	-0.956625	0.000252287
BLOC1S1	-0.961969	9.42655e-05
DCXR	-0.977039	0.001548
MUC21	-0.979196	0.00141327
CD3E	-0.984626	1.78738e-08
PBXIP1	-0.99409	6.59813e-05
TSR2	-1.00256	3.19445e-05
IRF1	-1.01415	2.52186e-05
CST7	-1.02038	1.30499e-06
AIM2	-1.02705	0.00280347
TRBV28	-1.03285	1.49488e-08
ACP5	-1.03391	0.000234043
LAMTOR2	-1.0356	0.00016024
TCEA3	-1.03854	4.81771e-06
UFC1	-1.04728	1.49827e-05
RGS1	-1.05479	0.000230487
PQBP1	-1.05926	3.59096e-05
CORO1A	-1.06325	6.0746e-08
HLA-DQB2	-1.08372	0.00120528
COX14	-1.11391	0.000324205
AIF1	-1.19025	1.30437e-06
TMEM219	-1.19352	0.000211098
RAPGEFL1	-1.19881	0.00236561
SECTM1	-1.20152	0.000860062
RBM38	-1.20937	4.30056e-06
EBP	-1.23987	0.00223625
ATF5	-1.24775	0.000481101
LCP1	-1.25636	0.000727468
GZMA	-1.26766	0.00124396
CCDC167	-1.28965	2.18825e-05
NDUFA2	-1.32728	8.0091e-05
UBD	-1.33857	0.00109706
PSMB10	-1.35819	1.55115e-06
PCP4L1	-1.37159	0.000334417
CD2	-1.37629	2.70204e-09
PAFAH1B3	-1.37751	0.000826954
CD53	-1.37851	6.44301e-07
SH3BGRL	-1.40578	0.000390443
GBP4	-1.41282	8.11378e-06
FAM50A	-1.41436	3.25736e-05
ALG1L	-1.43571	1.04284e-05
C12orf57	-1.45334	0.00226909
FCGR3A	-1.4543	9.36465e-05
CX3CL1	-1.48976	1.77751e-07
CD3D	-1.49548	3.76475e-08
MRPS26	-1.51644	0.000169013
NDUFB4	-1.51697	0.000808796
RPA2	-1.54483	9.33949e-06
LSP1	-1.5795	1.0898e-07
IL2RG	-1.58104	1.77078e-05
NUCB1	-1.59999	0.00123077
NUPR1	-1.60177	1.9809e-06
TSC22D3	-1.61196	1.79736e-05
UXT	-1.63507	9.50619e-06
PFDN5	-1.76313	0.000145036
CTSS	-1.78521	4.26435e-05
EYA2	-1.79635	0.000123762
PTGDS	-1.80732	0.000159848
CYP4B1	-1.8147	1.8687e-07
COX7B	-1.83802	2.75652e-06
LAGE3	-1.8384	4.49363e-06
CXCL13	-1.8547	0.000167397
HLA-DQA1	-1.8993	0.000200511
DBI	-1.90121	0.00073118
TRBC2	-1.90494	7.93235e-09
TRAC	-1.91017	1.69047e-09
GBP2	-1.96374	2.64252e-07
UBE2L6	-2.02451	0.00271725
AKR1A1	-2.02484	6.03704e-08
VAMP5	-2.06453	0.000293158
FCER1G	-2.16956	2.79595e-05
PSMB9	-2.19716	0.000101901
RILPL2	-2.20862	0.000442843
NKG7	-2.20988	1.97303e-06
CD52	-2.42329	5.96506e-10
SAMHD1	-2.45202	1.52777e-08
SRGN	-2.50746	0.00227557
PSME2	-2.61561	5.20124e-06
DHRS3	-2.63726	0.000483226
HLA-DQB1	-2.66621	0.000146171
IDH2	-2.7396	0.0023194
HSD17B10	-2.78858	1.027e-05
HIGD2A	-2.86457	3.62329e-05
HLA-DMA	-2.93478	0.000108731
PSMB8	-2.95793	0.000210737
CCL19	-2.96207	3.61875e-05
NDUFB11	-3.12628	9.23232e-05
LAPTM5	-3.39185	4.32969e-08
TYROBP	-3.5753	3.88394e-07
HLA-DPA1	-3.61957	2.39389e-05
PSCA	-3.69964	0.00196905
IGHGP	-3.96668	0.0026481
EPHX1	-4.1481	0.00138673
VAMP8	-4.20038	0.0026779
PEBP1	-4.63088	0.00048609
PSME1	-4.63821	2.4119e-07

## Sheet: Table S7
Table S7. Shared DEGs between scRNA-seq and bulk RNA-seq
Gene	Regulation
KPNA2	up
ANLN	up
MYC	up
TUBA1C	up
IER3	up
F2RL1	up
CDH3	up
EIF3J	up
PTHLH	up
GBP2	down
ATP6AP1	down
UBE2L6	down
CTSS	down
GBP4	down
HLA-DPA1	down
RILPL2	down

## Sheet: Table S8
Table S8. Results of univariate Cox regression analysis for shared DEGs
Gene	HR	low 95%CI	high 95%CI	pvalue
MYC	2.12	1.34	2.95	0.0046
PTHLH	1.85	1.48	2.26	0.015
RILPL2	0.58	0.45	0.81	0.025

## Sheet: Table S9
Table S9. Knockdown sequences of target genes
Gene	Species	Sequences
sh-RILPL2-1	Human	5′-CAAGGCCACAAGTAAGGCTAT-3′
sh-RILPL2-2	Human	5′-CCTTGACTGATATTTGATGAA-3′
sh-RILPL2-3	Human	5′-GTGACCCTCTTGACTTGAGAA-3′
si-LDHA	Human	5′-CCACCATGATTAAGGGTCTTT-3′
si-TRIM21	Human	5′-AGCAAGCGAGCTTTACAGA-3′

## Sheet: Table S10
Table S10. Sequences of qRT-PCR primers
Gene	Species	Forward primer	Reverse primer
RILPL2	Human	ACGTGTATGACATCTCCTACCTG	ACGCGGACGACTTTGAACTG
LDHA	Human	ATGGCAACTCTAAAGGATCAGC	CCAACCCCAACAACTGTAATCT
SOX9	Human	AGCGAACGCACATCAAGAC	CTGTAGGCGATCTGTTGGGG
SMYD2	Human	TACTGCAATGTGGAGTGTCAGA	ACAGTCTCCGAGGGATTCCAG
β-Actin	Human	CATCCGTAAAGACCTCTATGCCAAC	ATGGAGCCACCGATCCACA

[truncated: 6 more sheets: Table S11, Table S12, Table S13, Table S14, Table S15, Table S16]
